# Supplementary material for: Responses of the plant community characteristics and diversity of abandoned grasslands in the Loess Hilly Region in China to slope aspect and year of abandonment
Source: Front Plant Sci. 2026 Mar 30;17:1754831. doi: 10.3389/fpls.2026.1754831 (PMC13070924; doi:10.3389/fpls.2026.1754831)
Supplement: Supplementary file 1 [file Table1.xlsx]

## Sheet: Species list
TABLE S1 The species found in the investigated plots
Species ID	Latin name	Family	Photosynthetic pathway	Root type	Reproduction modes	Life form
SP001	Artemisia giraldii Pamp.	Asteraceae	C3	Taproot	Sexual & asexual reproduction	Chamaephyte
SP002	Sonchus arvensis Linn.	Asteraceae	C3	Taproot	Sexual reproduction	Annual plant
SP003	Artemisia argyi Lévl. et Van.	Asteraceae	C3	Taproot	Sexual & asexual reproduction	Chamaephyte
SP004	Artemisia lactiflora Wall. ex DC.	Asteraceae	C4	Taproot	Sexual & asexual reproduction	Hemicryptophyte
SP005	Echinochloa crusgali (Linn.) Beauv.	Poaceae	C4	Fibrous root	Sexual reproduction	Annual plant
SP006	Ixeridium sonchifolium (Maxim.) Shih	Asteraceae	C3	Taproot	Sexual reproduction	Hemicryptophyte
SP007	Medicago ruthenica (Linn.) Trautv.	Fabaceae	C3	Taproot	Sexual & asexual reproduction	Hemicryptophyte
SP008	Agropyron cristatum (Linn.) Gaertn.	Poaceae	C3	Fibrous root	Sexual reproduction	Hemicryptophyte
SP009	Cirsium setosum (Willd.) MB.	Asteraceae	C3	Taproot	Sexual & asexual reproduction	Hemicryptophyte
SP010	Lespedeza davurica (Laxm. ) Schindl.	Fabaceae	C3	Taproot	Sexual reproduction	Chamaephyte
SP011	Bidens tripartita L.	Asteraceae	C3	Taproot	Sexual reproduction	Annual plant
SP012	Corydalis bungeana Turcz.	Papaveraceae	C3	Taproot	Sexual reproduction	Hemicryptophyte
SP013	Euphorbia humifusa Willd.	Euphorbiaceae	C3	Taproot	Sexual reproduction	Annual plant
SP014	Potentilla anserina Linn.	Rosaceae	C3	Taproot	Sexual & asexual reproduction	Cryptophyte
SP015	Potentilla bifurca Linn.	Rosaceae	C3	Taproot	Sexual reproduction	Hemicryptophyte
SP016	Erigeron acer Linn.	Asteraceae	C3	Taproot	Sexual reproduction	Annual plant
SP017	Saussurea japonica (Thunb.) DC.	Asteraceae	C3	Taproot	Sexual & asexual reproduction	Hemicryptophyte
SP018	Glycyrrhiza uralensis Fisch.	Fabaceae	C3	Taproot	Sexual & asexual reproduction	Hemicryptophyte
SP019	Periploca sepium Bunge	Apocynaceae	C3	Taproot	Sexual & asexual reproduction	Phanerophyte
SP020	Setaria viridis (Linn.) Beauv.	Poaceae	C4	Fibrous root	Sexual reproduction	Annual plant
SP021	Leontopodium leontopodioides (Willd.) Beauv.	Asteraceae	C3	Taproot	Sexual reproduction	Hemicryptophyte
SP022	Convolvulus arvensis Linn.	Convolvulaceae	C3	Taproot	Sexual & asexual reproduction	Hemicryptophyte
SP023	Incarvillea sinensis Lam.	Bignoniaceae	C3	Taproot	Sexual reproduction	Annual plant
SP024	Sonchus oleraceus Linn.	Asteraceae	C3	Taproot	Sexual reproduction	Annual plant
SP025	Paraixeris denticulata (Houtt.) Nakai	Asteraceae	C3	Taproot	Sexual reproduction	Hemicryptophyte
SP026	Tussilago farfara Linn.	Asteraceae	C3	Taproot	Sexual reproduction	Cryptophyte
SP027	Phragmites australis (Cav.) Trin. ex Steud.	Poaceae	C3	Fibrous root	Sexual & asexual reproduction	Cryptophyte
SP028	Ephedra sinica Stapf	Ephedraceae	C3	Taproot	Sexual reproduction	Phanerophyte
SP029	Aristolochia debilis Sieb. et Zucc.	Aristolochiaceae	C3	Taproot	Sexual & asexual reproduction	Phanerophyte
SP030	Erodium stephanianum Willd.	Geraniaceae	C3	Taproot	Sexual reproduction	Annual plant
SP031	Picris hieracioides L.ssp. Japonica Krylv.	Asteraceae	C3	Taproot	Sexual reproduction	Hemicryptophyte
SP032	Rubia cordifolia Linn.	Rubiaceae	C3	Taproot	Sexual & asexual reproduction	Chamaephyte
SP033	Hippophae rhamnoides Linn.	Elaeagnaceae	C3	Taproot	Sexual & asexual reproduction	Phanerophyte
SP034	Ixeris chinensis (Thunb.) Nakai	Asteraceae	C3	Taproot	Sexual reproduction	Hemicryptophyte
SP035	Duchesnea indica (Andr.) Focke	Rosaceae	C3	Taproot	Sexual reproduction	Hemicryptophyte
SP036	Ziziphus jujuba Mill. var. spinosa (Bunge) Hu ex H.F.Chow.	Rhamnaceae	C3	Taproot	Sexual & asexual reproduction	Phanerophyte
SP037	Carex lanceolata Boott var. subpediformis Kukenth.	Cyperaceae	C3	Fibrous root	Sexual reproduction	Cryptophyte
SP038	Artemisia gmelinii Web.et Stechm.	Asteraceae	C3	Taproot	Sexual reproduction	Chamaephyte
SP039	Syneilesis aconitifolia (Bunge) Maxim.	Asteraceae	C3	Taproot	Sexual reproduction	Hemicryptophyte
SP040	Dracocephalum moldavica Linn.	Lamiaceae	C3	Taproot	Sexual reproduction	Annual plant
SP041	Bidens parviflora Willd.	Asteraceae	C3	Taproot	Sexual reproduction	Annual plant
SP042	Cymbaria dahurica Linn.	Scrophulariaceae	C3	Taproot	Sexual reproduction	Hemicryptophyte
SP043	Rubus parvifolius Linn.	Rosaceae	C3	Taproot	Sexual & asexual reproduction	Chamaephyte
SP044	Inula japonica Thunb.	Asteraceae	C3	Taproot	Sexual reproduction	Hemicryptophyte
SP045	Allium fistulosum Linn.	Amaryllidaceae	C3	Fibrous root	Sexual & asexual reproduction	Cryptophyte
SP046	Leymus chinensis (Trin.) Tzvel.	Poaceae	C3	Fibrous root	Sexual & asexual reproduction	Cryptophyte
SP047	Dendranthema indicum (Linn.) Des Moul.	Asteraceae	C3	Taproot	Sexual & asexual reproduction	Chamaephyte
SP048	Vitis amurensis Rupr.	Vitaceae	C3	Taproot	Sexual & asexual reproduction	Phanerophyte
SP049	Linum stelleroides Planch.	Linaceae	C3	Taproot	Sexual reproduction	Annual plant
SP050	Patrinia heterophylla Bunge	Valerianaceae	C3	Taproot	Sexual reproduction	Hemicryptophyte
SP051	Artemisia capillaris Thunb.	Asteraceae	C3	Taproot	Sexual reproduction	Chamaephyte
SP052	Cleistogenes squarrosa (Trin.) Keng	Poaceae	C4	Fibrous root	Sexual reproduction	Hemicryptophyte
SP053	Achnatherum sibiricum (Linn.) Keng	Poaceae	C3	Fibrous root	Sexual reproduction	Hemicryptophyte
SP054	Poa annua Linn.	Poaceae	C3	Fibrous root	Sexual reproduction	Annual plant
SP055	Stipa capillata Linn.	Poaceae	C3	Fibrous root	Sexual reproduction	Hemicryptophyte
SP056	Salsola collina Pall.	Amaranthaceae	C4	Taproot	Sexual reproduction	Annual plant

## Sheet: Distribution of species
Plots ID	Slope aspect	Abandoned years	Species ID
1	Shady slope	<10	SP001, SP003, SP005, SP006, SP009, SP010, SP013, SP018, SP020, SP023, SP024, SP027, SP028, SP030, SP037, SP040, SP046, SP049, SP050, SP051, SP055, SP056
2	Shady slope	10-20	SP001, SP003, SP004, SP006, SP007, SP010, SP013, SP014, SP020, SP025, SP029, SP032, SP035, SP037, SP040, SP041, SP043, SP044, SP046, SP047, SP050, SP051, SP054
3	Shady slope	20-30	SP001, SP003, SP008, SP010, SP013, SP020, SP023, SP028, SP030, SP037, SP040, SP042, SP045, SP046, SP049, SP050, SP051, SP052, SP054, SP055
4	Shady slope	>30	SP001, SP003, SP007, SP013, SP016, SP017, SP018, SP019, SP020, SP021, SP027, SP029, SP030, SP031, SP032, SP035, SP037, SP038, SP041, SP043, SP047, SP048, SP050, SP051, SP053, SP054, SP055, SP056
5	Sunny slope	<10	SP001, SP002, SP003, SP007, SP010, SP012, SP013, SP020, SP022, SP024, SP025, SP027, SP028, SP030, SP032, SP037, SP038, SP041, SP042, SP046, SP047, SP050, SP051, SP052, SP055, SP056
6	Sunny slope	10-20	SP001, SP002, SP003, SP004, SP005, SP006, SP007, SP008, SP011, SP013, SP014, SP015, SP017, SP018, SP019, SP020, SP024, SP025, SP027, SP033, SP034, SP036, SP051, SP052, SP053, SP054, SP055, SP056
7	Sunny slope	20-30	SP001, SP003, SP004, SP007, SP010, SP012, SP013, SP014, SP015, SP016, SP018, SP019, SP020, SP022, SP023, SP025, SP027, SP028, SP030, SP034, SP037, SP039, SP040, SP041, SP042, SP050, SP051, SP052, SP055, SP056
8	Sunny slope	>30	SP001, SP002, SP003, SP006, SP009, SP010, SP013, SP018, SP019, SP020, SP023, SP025, SP026, SP027, SP030, SP032, SP033, SP036, SP037, SP038, SP040, SP041, SP042, SP046, SP050, SP051, SP052, SP055, SP056
