# Supplementary material for: Responses of the plant community characteristics and diversity of abandoned grasslands in the Loess Hilly Region in China to slope aspect and year of abandonment
Source: Front Plant Sci. 2026 Mar 30;17:1754831. doi: 10.3389/fpls.2026.1754831 (PMC13070924; doi:10.3389/fpls.2026.1754831)
Supplement: Supplementary file 2 [file Table2.xlsx]

## Sheet: Sheet1
TABLE S2 GLMM analysis results of grassland community quantitative characteristics under different slope aspects and years of abandonment. “×” represents the interactions while “Plot_id: Quadart_id” represents quadrat ID nested within the plot ID.
Fixed effects	Average height				Average coverage				Average density				Average biomass
	F	df1/df2		P	F	df1/df2		P	F	df1/df2		P	F	df1/df2		P
Slope aspect (SA)	231.462	1/40		<0.001	125.953	1/40		<0.001	12.256	1/40		0.001	60.381	1/40		<0.001
Years of abandonment (AY)	168.959	3/40		<0.001	7.777	3/40		<0.001	13.025	3/40		<0.001	25.157	3/40		<0.001
SA×AY	202.657	3/40		<0.001	3.525	3/40		0.023	55.244	3/40		<0.001	29.552	3/40		<0.001
Random effects	Explanation rate for variation (%)		P		Explanation rate for variation (%)		P		Explanation rate for variation (%)		P		Explanation rate for variation (%)		P
Plot_id: Quadart_id	0.49		<0.001		0.5		<0.001		0.76		<0.001		0.48		<0.001
Residual	0.23		-		0.18		-		0.38		-		0.15		-
TABLE S3 GLMM analysis results of species number/ biomass and density of different plant functional groups under different slope aspects and years of abandonment
Fixed effects	Number of C3 plants				Biomass of C3 plants				Density of C3 plants				Number of C4 plants				Biomass of C4 plants				Density of C4 plants
	F	df1/df2		P	F	df1/df2		P	F	df1/df2		P	F	df1/df2		P	F	df1/df2		P	F	df1/df2		P
Slope aspect (SA)	51.011	1/40		<0.001	1.601	1/40		0.213	17.446	1/40		<0.001	166.25	1/40		<0.001	11.238	1/40		0.002	5.928	1/40		0.019
Years of abandonment (AY)	136.012	3/40		<0.001	15.378	3/40		<0.001	7.614	3/40		<0.001	359.419	3/40		<0.001	18.526	3/40		<0.001	1.158	3/40		0.338
SA×AY	47.81	3/40		<0.001	0.33	3/40		0.803	9.792	3/40		<0.001	198.864	3/40		<0.001	13.158	3/40		<0.001	1.583	3/40		0.208
Random effects	Explanation rate for variation (%)		P		Explanation rate for variation (%)		P		Explanation rate for variation (%)		P		Explanation rate for variation (%)		P		Explanation rate for variation (%)		P		Explanation rate for variation (%)		P
Plot_id: Quadart_id	0.76		<0.001		0.66		<0.001		0.83		<0.001		0.82		<0.001		0.51		<0.001		0.65		<0.001
Residual	0.1		-		0.14		-		0.16		-		0.37		-		0.06		-		0.1		-
Fixed effects	Number of sexual reproducing plants				Biomass of sexual reproducing plants				Density of sexual reproducing plants				Number of sexual & asexual reproducing plants				Biomass of sexual & asexual reproducing plants				Density of sexual & asexual reproducing plants
	F	df1/df2		P	F	df1/df2		P	F	df1/df2		P	F	df1/df2		P	F	df1/df2		P	F	df1/df2		P
Slope aspect (SA)	1.141	1/40		0.292	0.8	1/40		0.377	12.578	1/40		0.001	374.74	1/40		<0.001	17.364	1/40		<0.001	16.798	1/40		<0.001
Years of abandonment (AY)	350.314	3/40		<0.001	18.559	3/40		<0.001	2.302	3/40		0.092	81.919	3/40		<0.001	9.069	3/40		<0.001	8.78	3/40		<0.001
SA×AY	1.043	3/40		0.384	5.127	3/40		0.004	5.925	3/40		0.002	5.871	3/40		0.002	14.253	3/40		<0.001	12.674	3/40		<0.001
Random effects	Explanation rate for variation (%)		P		Explanation rate for variation (%)		P		Explanation rate for variation (%)		P				P		Explanation rate for variation (%)		P		Explanation rate for variation (%)		P
Plot_id: Quadart_id	0.91		<0.001		0.56		<0.001		0.86		<0.001		0.72		<0.001		0.52		<0.001		0.82		<0.001
Residual	0.16		-		0.13		-		0.26		-		0.21		-		0.1		-		0.16		-
Fixed effects	Number of taproot plants				Biomass of taproot plants				Density of taproot plants				Number of fibrous root plants				Biomass of fibrous root plants				Density of fibrous root plants
	F	df1/df2		P	F	df1/df2		P	F	df1/df2		P	F	df1/df2		P	F	df1/df2		P	F	df1/df2		P
Slope aspect (SA)	45.403	1/40		<0.001	1.988	1/40		0.166	11.707	1/40		0.001	118.503	1/40		<0.001	0.555	1/40		0.461	8.864	1/40		0.005
Years of abandonment (AY)	42.843	3/40		<0.001	5.088	3/40		0.004	5.043	3/40		0.005	178.244	3/40		<0.001	14.562	3/40		<0.001	0.574	3/40		0.636
SA×AY	21.503	3/40		<0.001	5.55	3/40		0.003	11.065	3/40		<0.001	142.48	3/40		<0.001	3.755	3/40		0.018	1.45	3/40		0.243
Random effects	Explanation rate for variation (%)		P		Explanation rate for variation (%)		P		Explanation rate for variation (%)		P		Explanation rate for variation (%)		P		Explanation rate for variation (%)		P		Explanation rate for variation (%)		P
Plot_id: Quadart_id	0.73		<0.001		0.67		<0.001		0.85		<0.001		0.61		<0.001		0.51		<0.001		0.76		<0.001
Residual	0.17		-		0.16		-		0.36		-		0.15		-		0.1		-		0.19		-
Fixed effects	Number of perennial forbs				Biomass of perennial forbs				Density of perennial forbs				Number of perennial grasses				Biomass of perennial grasses				Density of perennial grasses
	F	df1/df2		P	F	df1/df2		P	F	df1/df2		P	F	df1/df2		P	F	df1/df2		P	F	df1/df2		P
Slope aspect (SA)	16.191	1/40		<0.001	35.883	1/40		<0.001	41.018	1/40		<0.001	11.283	1/40		0.002	72.889	1/40		<0.001	1.88	1/40		0.178
Years of abandonment (AY)	45.336	3/40		<0.001	21.713	3/40		<0.001	10.173	3/40		<0.001	247.392	3/40		<0.001	1497.43	3/40		<0.001	9.068	3/40		<0.001
SA×AY	47.489	3/40		<0.001	32.857	3/40		<0.001	13.064	3/40		<0.001	107.538	3/40		<0.001	209.718	3/40		<0.001	1.365	3/40		0.267
Random effects	Explanation rate for variation (%)		P		Explanation rate for variation (%)		P		Explanation rate for variation (%)		P		Explanation rate for variation (%)		P		Explanation rate for variation (%)		P		Explanation rate for variation (%)		P
Plot_id: Quadart_id	0.62		<0.001		0.57		<0.001		0.82		<0.001		0.52		<0.001		0.46		<0.001		0.71		<0.001
Residual	0.17		-		0.15		-		0.15		-		0.13		-		0.1		-		0.11		-
Fixed effects	Number of annual/biennial herbs				Biomass of annual/biennial herbs				Density of annual/biennial herbs				Number of shrub and semishrub herbs				Biomass of shrub and semishrub herbs				Density of shrub and semishrub herbs
	F	df1/df2		P	F	df1/df2		P	F	df1/df2		P	F	df1/df2		P	F	df1/df2		P	F	df1/df2		P
Slope aspect (SA)	8.507	1/40		0.006	2.43	1/40		0.127	7.328	1/40		0.01	3.938	1/40		0.054	8.341	1/40		0.006	0.509	1/40		0.48
Years of abandonment (AY)	64.133	3/40		<0.001	14.579	3/40		<0.001	1.286	3/40		0.292	21.208	3/40		<0.001	43.703	3/40		<0.001	4.069	3/40		0.013
SA×AY	29.776	3/40		<0.001	15.128	3/40		<0.001	1.148	3/40		0.342	2.424	3/40		0.08	17.761	3/40		<0.001	3.271	3/40		0.031
Random effects	Explanation rate for variation (%)		P		Explanation rate for variation (%)		P		Explanation rate for variation (%)		P		Explanation rate for variation (%)		P		Explanation rate for variation (%)		P		Explanation rate for variation (%)		P
Plot_id: Quadart_id	0.48		<0.001		0.47		<0.001		0.66		<0.001		1.02		<0.001		0.84		<0.001		0.91		<0.001
Residual	0.14		-		0.17		-		0.09		-		0.31		-		0.31		-		0.27		-
TABLE S4 GLMM analysis results of the species and functional diversity of grassland communities under different slope aspects and years of abandonment
Fixed effects	Shannon‒Wiener index				Evenness index				Dominance index				Species richness index				Functional richness index				Functional evenness index				Functional dispersion index
	F	df1/df2		P	F	df1/df2		P	F	df1/df2		P	F	df1/df2		P	F	df1/df2		P	F	df1/df2		P	F	df1/df2		P
Slope aspect (SA)	17.933	1/40		<0.001	5.369	1/40		0.026	8.086	1/40		0.007	29.551	1/40		<0.001	4.537	1/40		0.039	13.926	1/40		0.001	18.293	1/40		<0.001
Years of abandonment (AY)	13.866	3/40		<0.001	1.873	3/40		0.15	17.9	3/40		<0.001	16.474	3/40		<0.001	22.485	3/40		<0.001	671.61	3/40		<0.001	18.293	3/40		<0.001
SA×AY	7.042	3/40		0.001	0.152	3/40		0.928	6.167	3/40		0.002	10.032	3/40		<0.001	15.139	3/40		<0.001	1820.24	3/40		<0.001	18.293	3/40		<0.001
Random effects	Explanation rate for variation (%)		P		Explanation rate for variation (%)		P		Explanation rate for variation (%)		P		Explanation rate for variation (%)		P		Explanation rate for variation (%)		P		Explanation rate for variation (%)		P		Explanation rate for variation (%)		P
Plot_id: Quadart_id	0.72		<0.001		0.78		<0.001		0.68		<0.001		0.57		<0.001		0.78		<0.001		0.72		<0.001		0.7		<0.001
Residual	0.21		-		0.3		-		0.17		-		0.2		-		0.58		-		0.49		-		0.45		-
